# Supplementary material for: Extracellular Polymeric Substance Protects Some Cells in an Escherichia coli Biofilm from the Biomechanical Consequences of Treatment with Magainin 2
Source: Microorganisms. 2021 Apr 30;9(5):976. doi: 10.3390/microorganisms9050976 (PMC8147140; doi:10.3390/microorganisms9050976)
Supplement: Supplementary file 1 [file microorganisms-09-00976-s001.zip]

Archive with 1 entries (1 files):
- microorganisms-1194961-supplementary.pdf
